# Supplementary material for: Association of Obesity and Malnutrition with In-Hospital Mortality and Clinical Outcomes in Patients Receiving Maintenance Dialysis: A National Database Study
Source: Nutrients. 2026 Jan 2;18(1):157. doi: 10.3390/nu18010157 (PMC12787828; doi:10.3390/nu18010157)
Supplement: Supplementary file 1 [file nutrients-18-00157-s001.zip]

Archive with 1 entries (1 files):
- nutrients-4011449-supplementary.pdf
